# Supplementary material for: Preparatory Conditions Optimization and Characterization of Hierarchical Porous Carbon from Seaweed as Carbon-Precursor Using a Box—Behnken Design for Application of Supercapacitor
Source: Materials (Basel). 2022 Aug 20;15(16):5748. doi: 10.3390/ma15165748 (PMC9416258; doi:10.3390/ma15165748)
Supplement: Supplementary file 1 [file materials-15-05748-s001.zip]

Archive with 1 entries (1 files):
- materials-1833372-supplementary.pdf
